# Supplementary material for: Enhancing Biomethane Production from Corn Stover: Insights into Lignocellulosic Component Interactions and Pretreatment Efficacy
Source: Bioengineering (Basel). 2026 May 28;13(6):630. doi: 10.3390/bioengineering13060630 (PMC13295671; doi:10.3390/bioengineering13060630)
Supplement: Supplementary file 1 [file bioengineering-13-00630-s001.zip]

Archive with 1 entries (1 files):
- bioengineering-4326904-supplementary.pdf
